# Supplementary material for: Sulphuric acid-mediated weathering on Taiwan buffers geological atmospheric carbon sinks
Source: Sci Rep. 2019 Feb 27;9:2945. doi: 10.1038/s41598-019-39272-5 (PMC6393438; doi:10.1038/s41598-019-39272-5)
Supplement: Supplementary file 2 — Table S1 [file 41598_2019_39272_MOESM2_ESM.xlsx]

## Sheet: Sheet1
Supplmental Table 1: Sample information and measurement results
Sample Identifier	Locality Name	Tributary	Sampling Date	Latitude	Longitude	Water parameters		Measured ionic concentrations									Ionic concentrations corrected for cyclic salt input								Dissolved inorganic carbon carbon isotopic composition				Comment
						pH	Conductivity [uS/cm]	Ammonium [mmol/l]	Sodium [mmol/l]	Potassium [mmol/l]	Magnesium [mmol/l]	Calcium [mmol/l]	Sulfate [mmol/l]	Chloride [mmol/l]	Nitrate [mmol/l]	Bicarbonate [mmol/l] (Calculated by charge difference)	Sodium [mmol/l]	Potassium [mmol/l]	Magnesium [mmol/l]	Calcium [mmol/l]	Sulfate [mmol/l]	Chloride [mmol/l]	Nitrate [mmol/l]	Bicarbonate [mmol/l]	PMC	PMC (+/-) Error	d13C irms [permille]	(+/-) Error
2017FebZR1	Zhuokou River	Zhuokou River	2017-02-18	22°52'36.32"N	120°38'58.97"E	n.a.	n.a.	n.a.	n.a.	n.a.	n.a.	n.a.	n.a.	n.a.	n.a.	n.a.	n.a.	n.a.	n.a.	n.a.	n.a.	n.a.	n.a.	n.a.	44.3991	0.649965	n.a.	n.a.
2017FebGR1	Lilin Bridge	Gaoping River (main stem)	2017-02-24	22°46'22.48"N	120°27'3.71"E	n.a.	n.a.	n.a.	n.a.	n.a.	n.a.	n.a.	n.a.	n.a.	n.a.	n.a.	n.a.	n.a.	n.a.	n.a.	n.a.	n.a.	n.a.	n.a.	71.2525	0.792608	n.a.	n.a.
2017FebGR2	Lilin Bridge	Gaoping River (main stem)	2017-02-24	22°46'22.48"N	120°27'3.71"E	n.a.	n.a.	n.a.	n.a.	n.a.	n.a.	n.a.	n.a.	n.a.	n.a.	n.a.	n.a.	n.a.	n.a.	n.a.	n.a.	n.a.	n.a.	n.a.	70.4518	0.816923	n.a.	n.a.
2017FebSDM	Sandimen	Ailiao River	2017-02-24	22°42'43.23"N	120°38'47.19"E	n.a.	n.a.	n.a.	n.a.	n.a.	n.a.	n.a.	n.a.	n.a.	n.a.	n.a.	n.a.	n.a.	n.a.	n.a.	n.a.	n.a.	n.a.	n.a.	42.8728	0.634319	n.a.	n.a.
2017FebLR1	Shinwei	Laonong River	2017-02-25	22°53'32.22"N	120°38'15.50"E	n.a.	n.a.	n.a.	n.a.	n.a.	n.a.	n.a.	n.a.	n.a.	n.a.	n.a.	n.a.	n.a.	n.a.	n.a.	n.a.	n.a.	n.a.	n.a.	49.5573	0.651637	n.a.	n.a.
2017FebLR2	Shinwei	Laonong River	2017-02-25	22°53'32.22"N	120°38'15.50"E	n.a.	n.a.	n.a.	n.a.	n.a.	n.a.	n.a.	n.a.	n.a.	n.a.	n.a.	n.a.	n.a.	n.a.	n.a.	n.a.	n.a.	n.a.	n.a.	49.5549	0.679132	n.a.	n.a.
2017FebZR2	Zhuokou River	Zhuokou River	2017-02-25	22°52'36.32"N	120°38'58.97"E	n.a.	n.a.	n.a.	n.a.	n.a.	n.a.	n.a.	n.a.	n.a.	n.a.	n.a.	n.a.	n.a.	n.a.	n.a.	n.a.	n.a.	n.a.	n.a.	42.7617	0.62094	n.a.	n.a.
2017JuneSDM	Sandimen	Ailiao River	2017-06-29	22°42'43.23"N	120°38'47.19"E	7.8	355	0	0.291921	0.0648071	0.524478	1.40271	0.847762	0.120979	0	2.39459	0.152795	0.0648071	0.509174	1.39951	0.839415	0	0	2.39403	53.0073	0.590966	-5.233	0.070666
2017JuneLR	Shinwei	Laonong River	2017-06-29	22°53'32.22"N	120°38'15.50"E	7.8	351	0	0.53521	0.0924077	0.515127	1.34059	0.749246	0.118678	0	2.72188	0.398731	0.0924077	0.500114	1.33745	0.741057	0	0	2.72133	52.5508	0.570348	-4.87975	0.070666
2017JuneAR	Gaoshu	Ailiao River	2017-06-29	22°46'59.01"N	120°32'44.34"E	7.6	368	0	0.382554	0.0819728	0.530514	1.42483	0.842355	0.167815	0	2.52269	0.189567	0.0819728	0.509286	1.42039	0.830776	0	0	2.52192	50.1596	0.591004	-7.5855	0.070666
2017June181	181 Bridge	Laonong River	2017-06-29	22°50'28.19"N	120°34'24.23"E	7.8	117	0	0.521282	0.217445	0.46827	1.29988	0.801845	0.349428	0	2.32191	0.11944	0.217445	0.424068	1.29064	0.777735	0	0	2.3203	52.2967	0.554532	-5.30925	0.070666
2017OctLR	Shinwei	Laonong River	2017-10-15	22°53'32.22"N	120°38'15.50"E	7.9	246	0	0.252938	0.116622	0.276306	1.01291	0.563595	0.0461656	0	1.77464	0.199848	0.116622	0.270466	1.01169	0.56041	0	0	1.77443	52.3404	0.567621	-5.0315	0.070666
2017Oct181	181 Bridge	Laonong River	2017-10-15	22°50'28.19"N	120°34'24.23"E	7.6	149	0	0.24423	0.138094	0.271765	0.998499	0.603072	0.0617184	0	1.65499	0.173254	0.138094	0.263958	0.996867	0.598814	0	0	1.65471	58.8375	0.625541	-4.89775	0.070666
2017OctAR	Gaoshu	Ailiao River	2017-10-15	22°46'59.01"N	120°32'44.34"E	8	178	0	0.157662	0.107488	0.171846	0.727244	0.302509	0.0454769	0	1.41283	0.105364	0.107488	0.166093	0.726041	0.299371	0	0	1.41263	57.7902	0.601247	-6.5915	0.070666
2017OctSDM	Sandimen	Ailiao River	2017-10-15	22°42'43.23"N	120°38'47.19"E	7.7	174	0	0.171811	0.110959	0.179292	0.737384	0.305754	0.0526083	0	1.45201	0.111312	0.110959	0.172637	0.735992	0.302124	0	0	1.45176	56.35	0.600955	-6.738	0.070666
2018FebLR	Shinwei	Laonong River	2018-02-24	22°53'32.22"N	120°38'15.50"E	8.1	460	0	0.770272	0.153735	0.527849	1.55363	1.0149	0.257912	0.00479316	2.79445	0.473674	0.153735	0.495223	1.5468	0.997106	0	0.00479316	2.79326	52.4139	0.534346	-3.63575	0.0649653
2018FebAR	Gaoshu	Ailiao River	2018-02-24	22°46'59.01"N	120°32'44.34"E	8	642	0.0218819	0.613979	0.977753	0.635363	2.06507	1.73891	1.06044	0.0784072	2.39782	-0.605529	0.977753	0.501217	2.03703	1.66574	0	0.0784072	2.39294	59.0159	0.582949	-4.71275	0.0649653	Not considered in model due to anomolous ionic composition
2018Feb181	181 Bridge	Laonong River	2018-02-24	22°50'28.19"N	120°34'24.23"E	8.1	419	0	0.755585	0.0810179	0.512152	1.41449	1.02455	0.188784	0.00604927	2.44594	0.538484	0.0810179	0.48827	1.40949	1.01153	0	0.00604927	2.44507	54.929	0.548055	-3.22725	0.0649653
2018FebSDM	Sandimen	Ailiao River	2018-02-24	22°42'43.23"N	120°38'47.19"E	8.1	502	0	0.367106	0.0743552	0.663169	1.98096	1.52525	0.0649361	0	2.61427	0.29243	0.0743552	0.654954	1.97924	1.52077	0	0	2.61398	49.1411	0.523503	-4.7385	0.0649653
2018FebLG	Lilin Bridge	Gaoping River (main stem)	2018-02-24	22°46'22.48"N	120°27'3.71"E	8.1	499	0	0.861481	0.109704	0.66682	1.83931	1.2021	0.312208	0.0478922	3.21914	0.502441	0.109704	0.627326	1.83105	1.18055	0	0.0478922	3.21771	68.038	0.624593	-6.8505	0.0649653
